# Supplementary material for: Demographics and Outcomes of Extracorporeal Membrane Oxygenation in COVID-19 Patients: National Database Analysis
Source: J Clin Med. 2023 Sep 16;12(18):6013. doi: 10.3390/jcm12186013 (PMC10532225; doi:10.3390/jcm12186013)
Supplement: Supplementary file 1 [file jcm-12-06013-s001.zip]

Archive with 1 entries (1 files):
- jcm-2574008-supplementary.pdf
